# Supplementary material for: The Developmental Mechanism of the Root System of Cultivated Terrestrial Watercress
Source: Plants (Basel). 2023 Oct 10;12(20):3523. doi: 10.3390/plants12203523 (PMC10610301; doi:10.3390/plants12203523)
Supplement: Supplementary file 1 [file plants-12-03523-s001.zip]

Archive with 3 entries (3 files):
- Supplementary material 1.pdf
- Table S2_GO_enrichment.xlsx
- Table S3_Annotation.xlsx
